# Supplementary material for: Thiostrepton: A Novel Therapeutic Drug Candidate for Mycobacterium abscessus Infection
Source: Molecules. 2019 Dec 10;24(24):4511. doi: 10.3390/molecules24244511 (PMC6943738; doi:10.3390/molecules24244511)
Supplement: Supplementary file 1 [file molecules-24-04511-s001.zip]

Archive with 1 entries (1 files):
- molecules-602219-supplementary.pptx
